# Supplementary material for: Outcomes of CAR-T Cell Therapy Recipients Admitted to the ICU: In Search for a Standard of Care—A Brief Overview and Meta-Analysis of Proportions
Source: J Clin Med. 2023 Sep 21;12(18):6098. doi: 10.3390/jcm12186098 (PMC10531736; doi:10.3390/jcm12186098)
Supplement: Supplementary file 1 [file jcm-12-06098-s001.zip]

Archive with 1 entries (1 files):
- jcm-2594642-supplementary.pdf
